# Supplementary material for: Quantitative Study on Reinforcing Mechanism of Nanofiller Network in Silicone Elastomer Based on Fluorescence Labeling Technology
Source: Polymers (Basel). 2024 Oct 7;16(19):2829. doi: 10.3390/polym16192829 (PMC11478360; doi:10.3390/polym16192829)
Supplement: Supplementary file 1 [file polymers-16-02829-s001.zip]

Archive with 1 entries (1 files):
- polymers-3174811-supplementary.pdf
